# Supplementary material for: Clinical Mass Spectrometry Discovered Human IgG Sialylation as a Potential Biosignature for Kidney Function
Source: J Pers Med. 2021 Jul 31;11(8):761. doi: 10.3390/jpm11080761 (PMC8401842; doi:10.3390/jpm11080761)
Supplement: Supplementary file 1 [file jpm-11-00761-s001.zip]

Archive with 1 entries (1 files):
- jpm-1315812-SI.pdf
